# Supplementary material for: Rabies Virus Populations in Humans and Mice Show Minor Inter-Host Variability within Various Central Nervous System Regions and Peripheral Tissues
Source: Viruses. 2022 Nov 28;14(12):2661. doi: 10.3390/v14122661 (PMC9781572; doi:10.3390/v14122661)
Supplement: Supplementary file 1 [file viruses-14-02661-s001.zip]

Archive with 1 entries (1 files):
- viruses-2008030-supplementary.pdf
